# Supplementary material for: Genetic Diversity of Wheat Stripe Rust Fungus Puccinia striiformis f. sp. tritici in Yunnan, China
Source: Plants (Basel). 2021 Aug 23;10(8):1735. doi: 10.3390/plants10081735 (PMC8399030; doi:10.3390/plants10081735)
Supplement: Supplementary file 1 [file plants-10-01735-s001.zip]

Archive with 1 entries (1 files):
- plants-1305975-supplementary.pdf
